# Supplementary material for: Identification of hereditary breast and ovarian cancer germline variants in Granada (Spain): NGS perspective
Source: Mol Genet Genomics. 2022 Apr 22;297(3):859–71. doi: 10.1007/s00438-022-01891-5 (PMC9130174; doi:10.1007/s00438-022-01891-5)
Supplement: Supplementary file 2 — Supplementary file2 (XLSX 82 KB) [file 438_2022_1891_MOESM2_ESM.xlsx]

## Sheet: Method comparison
Comparison of NGS vs Sanger for BRCA1/2 regarding cancer ocurrence (YES or NO)
	NO	YES	OR	p.ratio	p.overall
	N=13	N=118
Method					1000
NGS_PANEL	4 (30.8%)	41 (34.7%)	Ref.	Ref.
SANGER	9 (69.2%)	77 (65.3%)	0.85 [0.21;2.85]	0.802
Comparison of NGS vs Sanger for BRCA1/2 regarding variant pathogenicity (YES or NO/VUS)
	NO/VUS	YES	OR	p.ratio	p.overall
	N=60	N=71
Method					1000
NGS_PANEL	21 (35.0%)	24 (33.8%)	Ref.	Ref.
SANGER	39 (65.0%)	47 (66.2%)	1.05 [0.51;2.19]	0.886

## Sheet: OR for BRCA1
For class III, IV and V	BRCA1	OTHER	OR	p.ratio	p.overall		Only class IV/V	BRCA1	OTHER	OR	p.ratio	p.overall
	N=32	N=167						N=24	N=74
Cancer:					0.557		Cancer:					0.676
NO	2 (6.25%)	17 (10.2%)	Ref.	Ref.			NO	1 (4.17%)	7 (9.46%)	Ref.	Ref.
YES	30 (93.8%)	150 (89.8%)	1.60 [0.42;11.4]	0.532			YES	23 (95.8%)	67 (90.5%)	2.14 [0.34;56.8]	0.466
cancer_type:					0.254		cancer_type:					0.399
BC	25 (78.1%)	138 (82.6%)	Ref.	Ref.			BC	18 (75.0%)	59 (79.7%)	Ref.	Ref.
OC	5 (15.6%)	12 (7.19%)	2.32 [0.67;6.98]	0.171			OC	5 (20.8%)	8 (10.8%)	2.05 [0.54;7.11]	0.277
Cancer-free	2 (6.25%)	17 (10.2%)	0.69 [0.10;2.65]	0.628			Cancer-free	1 (4.17%)	7 (9.46%)	0.52 [0.02;3.34]	0.546
Sex					1000		Sex					0.583
Male	0 (0.00%)	3 (1.80%)	Ref.	Ref.			Male	0 (0.00%)	3 (4.05%)	Ref.	Ref.
Female	32 (100%)	164 (98.2%)	. [.;.]	.			Female	24 (100%)	71 (95.9%)	. [.;.]	.
age_diganosis_cancer	40.0 [31.2;44.8]	45.0 [39.0;54.0]	0.93 [0.97;0.89]	0.001	0.001		age_diganosis_cancer	37.0 [31.0;43.5]	44.0 [38.0;55.5]	0.91 [0.96;0.86]	0.002	0.001
age_testing	47.0 [35.5;57.0]	50.0 [42.2;59.8]	0.98 [1.01;0.95]	0.244	0.172		age_testing	44.0 [34.0;54.5]	48.5 [42.0;58.8]	0.97 [1.01;0.94]	0.171	0.078
Recurrence:					0.400		Recurrence:					0.517
NO	30 (93.8%)	147 (88.0%)	Ref.	Ref.			NO	22 (91.7%)	63 (85.1%)	Ref.	Ref.
YES	2 (6.25%)	20 (12.0%)	0.52 [0.07;1.95]	0.370			YES	2 (8.33%)	11 (14.9%)	0.55 [0.07;2.32]	0.450
Histology:					0.004		Histology:					<0.001
BASAL	12 (40.0%)	16 (10.7%)	Ref.	Ref.			BASAL	11 (47.8%)	5 (7.46%)	Ref.	Ref.
ENDOMETROID	0 (0.00%)	1 (0.67%)	. [.;.]	.			ENDOMETROID	0 (0.00%)	1 (1.49%)	. [.;.]	.
EPITHELIAL	0 (0.00%)	2 (1.33%)	. [.;.]	.			EPITHELIAL	0 (0.00%)	1 (1.49%)	. [.;.]	.
HER2 POSITIVE	0 (0.00%)	5 (3.33%)	. [.;.]	.			HER2 POSITIVE	0 (0.00%)	2 (2.99%)	. [.;.]	.
LUMINAL A	8 (26.7%)	77 (51.3%)	. [.;.]	.			LUMINAL A	4 (17.4%)	33 (49.3%)	. [.;.]	.
LUMINAL B	1 (3.33%)	24 (16.0%)	. [.;.]	.			LUMINAL B	0 (0.00%)	12 (17.9%)	. [.;.]	.
MUCINOUS	0 (0.00%)	1 (0.67%)	. [.;.]	.			MUCINOUS	0 (0.00%)	1 (1.49%)	. [.;.]	.
UNKNOWN	5 (16.7%)	16 (10.7%)	. [.;.]	.			UNKNOWN	4 (17.4%)	7 (10.4%)	. [.;.]	.
OTHER	0 (0.00%)	2 (1.33%)	. [.;.]	.			OTHER	4 (17.4%)	5 (7.46%)	. [.;.]	.
SEROUS	4 (13.3%)	6 (4.00%)	. [.;.]	.			SEROUS					<0.001
ESTROGEN RECEPTOR:					<0.001		ESTROGEN RECEPTOR:	11 (73.3%)	9 (17.0%)	Ref.	Ref.
NEG	11 (61.1%)	23 (19.0%)	Ref.	Ref.			NEG	4 (26.7%)	44 (83.0%)	0.08 [0.02;0.29]	<0.001
POS	7 (38.9%)	98 (81.0%)	0.15 [0.05;0.44]	<0.001			POS					0.001
PROGESTERONE RECEPTOR					0.008		PROGESTERONE RECEPTOR	12 (80.0%)	15 (28.3%)	Ref.	Ref.
NEG	12 (66.7%)	38 (31.4%)	Ref.	Ref.			NEG	3 (20.0%)	38 (71.7%)	0.11 [0.02;0.39]	<0.001
POS	6 (33.3%)	83 (68.6%)	0.23 [0.08;0.66]	0.006			POS					0.059
Her2:					0.377		Her2:	15 (100%)	37 (74.0%)	Ref.	Ref.
NEG	16 (88.9%)	89 (78.8%)	Ref.	Ref.			NEG	0 (0.00%)	13 (26.0%)	. [.;.]	.
POS	2 (11.1%)	24 (21.2%)	0.49 [0.07;1.93]	0.342			POS					1000
Family history:					0.803		Family history:	3 (15.0%)	9 (12.5%)	Ref.	Ref.
NO	4 (14.3%)	27 (16.7%)	Ref.	Ref.			NO	17 (85.0%)	63 (87.5%)	0.79 [0.20;4.07]	0.753
SI	24 (85.7%)	135 (83.3%)	1.17 [0.41;4.33]	0.791			SI	1.00 [1.00;2.00]	2.00 [1.00;3.00]	0.61 [1.23;0.30]	0.166	0.177
Recurrence_type:					0.340		Recurrence_type:					0.217
Endometrial adenocarcinoma	0 (0.00%)	1 (0.60%)	Ref.	Ref.			Endometrial adenocarcinoma	0 (0.00%)	1 (1.35%)	Ref.	Ref.
BILATERAL	0 (0.00%)	10 (5.99%)	. [.;.]	.			BILATERAL	0 (0.00%)	6 (8.11%)	. [.;.]	.
Breast_cancer	1 (3.12%)	5 (2.99%)	. [.;.]	.			Breast_cancer	1 (4.17%)	0 (0.00%)	. [.;.]	.
Breats_cancer, Colorectal_	1 (3.12%)	0 (0.00%)	. [.;.]	.			Breats_cancer, Colorectal_	1 (4.17%)	0 (0.00%)	. [.;.]	.
Ovarian_cancer	0 (0.00%)	2 (1.20%)	. [.;.]	.			Ovarian_cancer	0 (0.00%)	2 (2.70%)	. [.;.]	.
DOBLE TUMOR	0 (0.00%)	1 (0.60%)	. [.;.]	.			DOBLE TUMOR	0 (0.00%)	1 (1.35%)	. [.;.]	.
MELANOMA	0 (0.00%)	1 (0.60%)	. [.;.]	.			MELANOMA	0 (0.00%)	1 (1.35%)	. [.;.]	.
NO	30 (93.8%)	147 (88.0%)	. [.;.]	.			NO	22 (91.7%)	63 (85.1%)	. [.;.]	.

## Sheet: OR for BRCA2
For class III, IV and V	BRCA2	OTHER	OR	p.ratio	p.overall		Only class IV/V	BRCA2	OTHER	OR	p.ratio	p.overall
	N=76	N=123						N=47	N=51
Cancer:					0.904		Cancer:					0.717
NO	8 (10.5%)	11 (8.94%)	Ref.	Ref.			NO	3 (6.38%)	5 (9.80%)	Ref.	Ref.
YES	68 (89.5%)	112 (91.1%)	0.83 [0.32;2.28]	0.711			YES	44 (93.6%)	46 (90.2%)	1.56 [0.35;8.49]	0.567
cancer_type:					0.663		cancer_type:					0.829
BC	60 (78.9%)	103 (83.7%)	Ref.	Ref.			BC	37 (78.7%)	40 (78.4%)	Ref.	Ref.
OC	8 (10.5%)	9 (7.32%)	1.53 [0.54;4.26]	0.420			OC	7 (14.9%)	6 (11.8%)	1.25 [0.37;4.33]	0.712
Cancer-free	8 (10.5%)	11 (8.94%)	1.25 [0.46;3.31]	0.653			Cancer-free	3 (6.38%)	5 (9.80%)	0.66 [0.12;3.02]	0.599
Sex					0.058		Sex					0.105
Male	3 (3.95%)	0 (0.00%)	Ref.	Ref.			Male	3 (6.38%)	0 (0.00%)	Ref.	Ref.
Female	73 (96.1%)	123 (100%)	. [.;.]	.			Female	44 (93.6%)	51 (100%)	. [.;.]	.
age_diganosis_cancer	44.5 [39.0;54.0]	44.0 [37.0;50.5]	1.02 [1.05;0.99]	0.176	0.266		age_diganosis_cancer	44.0 [37.0;55.0]	42.0 [34.0;51.0]	1.03 [1.07;1.00]	0.077	0.093
age_testing	48.0 [41.0;60.5]	50.0 [42.0;57.8]	1.00 [1.03;0.98]	0.786	0.910		age_testing	48.0 [40.5;59.5]	47.0 [39.2;56.0]	1.01 [1.04;0.98]	0.586	0.603
Recurrence:					0.964		Recurrence:					0.874
NO	67 (88.2%)	110 (89.4%)	Ref.	Ref.			NO	40 (85.1%)	45 (88.2%)	Ref.	Ref.
YES	9 (11.8%)	13 (10.6%)	1.14 [0.44;2.82]	0.777			YES	7 (14.9%)	6 (11.8%)	1.30 [0.39;4.47]	0.662
Histology:					0.500		Histology:					0.178
BASAL	6 (8.82%)	22 (19.6%)	Ref.	Ref.			BASAL	3 (6.82%)	13 (28.3%)	Ref.	Ref.
ENDOMETROID	1 (1.47%)	0 (0.00%)	. [.;.]	.			ENDOMETROID	1 (2.27%)	0 (0.00%)	. [.;.]	.
EPITHELIAL	1 (1.47%)	1 (0.89%)	. [.;.]	.			EPITHELIAL	1 (2.27%)	0 (0.00%)	. [.;.]	.
HER2 POSITIVE	2 (2.94%)	3 (2.68%)	. [.;.]	.			HER2 POSITIVE	1 (2.27%)	1 (2.17%)	. [.;.]	.
LUMINAL A	35 (51.5%)	50 (44.6%)	. [.;.]	.			LUMINAL A	22 (50.0%)	15 (32.6%)	. [.;.]	.
LUMINAL B	7 (10.3%)	18 (16.1%)	. [.;.]	.			LUMINAL B	6 (13.6%)	6 (13.0%)	. [.;.]	.
MUCINOUS	0 (0.00%)	1 (0.89%)	. [.;.]	.			MUCINOUS	0 (0.00%)	1 (2.17%)	. [.;.]	.
UNKNOWN	10 (14.7%)	11 (9.82%)	. [.;.]	.			UNKNOWN	5 (11.4%)	6 (13.0%)	. [.;.]	.
OTHER	1 (1.47%)	1 (0.89%)	. [.;.]	.			OTHER	5 (11.4%)	4 (8.70%)	. [.;.]	.
SEROUS	5 (7.35%)	5 (4.46%)	. [.;.]	.			SEROUS					0.062
ESTROGEN RECEPTOR:					0.233		ESTROGEN RECEPTOR:	6 (17.6%)	14 (41.2%)	Ref.	Ref.
NEG	10 (18.2%)	24 (28.6%)	Ref.	Ref.			NEG	28 (82.4%)	20 (58.8%)	3.17 [1.06;10.5]	0.038
POS	45 (81.8%)	60 (71.4%)	1.78 [0.79;4.28]	0.170			POS					0.321
PROGESTERONE RECEPTOR					0.643		PROGESTERONE RECEPTOR	11 (32.4%)	16 (47.1%)	Ref.	Ref.
NEG	18 (32.7%)	32 (38.1%)	Ref.	Ref.			NEG	23 (67.6%)	18 (52.9%)	1.84 [0.68;5.07]	0.229
POS	37 (67.3%)	52 (61.9%)	1.26 [0.62;2.62]	0.527			POS					0.951
Her2:					0.919		Her2:	25 (78.1%)	27 (81.8%)	Ref.	Ref.
NEG	40 (81.6%)	65 (79.3%)	Ref.	Ref.			NEG	7 (21.9%)	6 (18.2%)	1.25 [0.36;4.49]	0.723
POS	9 (18.4%)	17 (20.7%)	0.87 [0.34;2.11]	0.757			POS					0.819
Family history:					0.331		Family history:	5 (11.1%)	7 (14.9%)	Ref.	Ref.
NO	9 (12.3%)	22 (18.8%)	Ref.	Ref.			NO	40 (88.9%)	40 (85.1%)	1.38 [0.40;5.18]	0.609
SI	64 (87.7%)	95 (81.2%)	1.63 [0.72;3.98]	0.248			SI	1.00 [1.00;3.00]	2.00 [1.00;2.00]	1.21 [1.87;0.78]	0.388	0.735
Recurrence_type:	2.00 [1.00;3.00]	2.00 [1.00;2.25]	1.09 [1.48;0.80]	0.600	0.955		Recurrence_type:					0.071
Endometrial adenocarcinoma					0.219		Endometrial adenocarcinoma	0 (0.00%)	1 (1.96%)	Ref.	Ref.
BILATERAL	0 (0.00%)	1 (0.81%)	Ref.	Ref.			BILATERAL	5 (10.6%)	1 (1.96%)	. [.;.]	.
Breast_cancer	6 (7.89%)	4 (3.25%)	. [.;.]	.			Breast_cancer	0 (0.00%)	1 (1.96%)	. [.;.]	.
Breats_cancer, Colorectal_	1 (1.32%)	5 (4.07%)	. [.;.]	.			Breats_cancer, Colorectal_	0 (0.00%)	1 (1.96%)	. [.;.]	.
Ovarian_cancer	0 (0.00%)	1 (0.81%)	. [.;.]	.			Ovarian_cancer	2 (4.26%)	0 (0.00%)	. [.;.]	.
DOBLE TUMOR	2 (2.63%)	0 (0.00%)	. [.;.]	.			DOBLE TUMOR	0 (0.00%)	1 (1.96%)	. [.;.]	.
MELANOMA	0 (0.00%)	1 (0.81%)	. [.;.]	.			MELANOMA	0 (0.00%)	1 (1.96%)	. [.;.]	.
NO	0 (0.00%)	1 (0.81%)	. [.;.]	.			NO	40 (85.1%)	45 (88.2%)	. [.;.]	.
	67 (88.2%)	110 (89.4%)	. [.;.]	.

## Sheet: OR for ATM
For class III, IV and V	ATM	OTHER	OR	p.ratio	p.overall		Only class IV/V	ATM	OTHER	OR	p.ratio	p.overall
	N=29	N=170						N=7	N=91
Cancer:					0.747		Cancer:					0.645
NO	2 (6.90%)	17 (10.0%)	Ref.	Ref.			NO	0 (0.00%)	8 (8.79%)	Ref.	Ref.
YES	27 (93.1%)	153 (90.0%)	1.41 [0.37;10.1]	0.652			YES	7 (100%)	83 (91.2%)	. [.;.]	.
cancer_type:					0.477		cancer_type:					0.375
BC	26 (89.7%)	137 (80.6%)	Ref.	Ref.			BC	7 (100%)	70 (76.9%)	Ref.	Ref.
OC	1 (3.45%)	16 (9.41%)	0.37 [0.01;1.97]	0.293			OC	0 (0.00%)	13 (14.3%)	. [.;.]	.
Cancer-free	2 (6.90%)	17 (10.0%)	0.66 [0.09;2.53]	0.583			Cancer-free	0 (0.00%)	8 (8.79%)	. [.;.]	.
Sex					1000		Sex					1000
Male	0 (0.00%)	3 (1.76%)	Ref.	Ref.			Male	0 (0.00%)	3 (3.30%)	Ref.	Ref.
Female	29 (100%)	167 (98.2%)	. [.;.]	.			Female	7 (100%)	88 (96.7%)	. [.;.]	.
age_diganosis_cancer	44.0 [40.0;50.0]	44.0 [37.0;52.0]	1.00 [1.03;0.96]	0.927	0.870		age_diganosis_cancer	44.0 [42.0;54.0]	43.0 [36.0;52.5]	1.02 [1.09;0.96]	0.508	0.404
age_testing	50.0 [46.0;56.0]	49.0 [41.0;61.0]	1.00 [1.03;0.97]	0.939	0.629		age_testing	54.0 [45.5;57.0]	47.0 [40.0;58.5]	1.01 [1.07;0.96]	0.668	0.460
Recurrence:					1000		Recurrence:					1000
NO	26 (89.7%)	151 (88.8%)	Ref.	Ref.			NO	6 (85.7%)	79 (86.8%)	Ref.	Ref.
YES	3 (10.3%)	19 (11.2%)	0.95 [0.20;3.09]	0.942			YES	1 (14.3%)	12 (13.2%)	1.21 [0.04;8.34]	0.875
Histology:					0.407		Histology:					0.957
BASAL	1 (3.70%)	27 (17.6%)	Ref.	Ref.			BASAL	1 (14.3%)	15 (18.1%)	Ref.	Ref.
ENDOMETROID	0 (0.00%)	1 (0.65%)	. [.;.]	.			ENDOMETROID	0 (0.00%)	1 (1.20%)	. [.;.]	.
EPITHELIAL	0 (0.00%)	2 (1.31%)	. [.;.]	.			EPITHELIAL	0 (0.00%)	1 (1.20%)	. [.;.]	.
HER2 POSITIVE	1 (3.70%)	4 (2.61%)	. [.;.]	.			HER2 POSITIVE	0 (0.00%)	2 (2.41%)	. [.;.]	.
LUMINAL A	15 (55.6%)	70 (45.8%)	. [.;.]	.			LUMINAL A	4 (57.1%)	33 (39.8%)	. [.;.]	.
LUMINAL B	6 (22.2%)	19 (12.4%)	. [.;.]	.			LUMINAL B	1 (14.3%)	11 (13.3%)	. [.;.]	.
MUCINOUS	0 (0.00%)	1 (0.65%)	. [.;.]	.			MUCINOUS	0 (0.00%)	1 (1.20%)	. [.;.]	.
UNKNOWN	3 (11.1%)	18 (11.8%)	. [.;.]	.			UNKNOWN	1 (14.3%)	10 (12.0%)	. [.;.]	.
OTHER	1 (3.70%)	1 (0.65%)	. [.;.]	.			OTHER	0 (0.00%)	9 (10.8%)	. [.;.]	.
SEROUS	0 (0.00%)	10 (6.54%)	. [.;.]	.			SEROUS					1000
ESTROGEN RECEPTOR:					0.410		ESTROGEN RECEPTOR:	1 (20.0%)	19 (30.2%)	Ref.	Ref.
NEG	3 (15.0%)	31 (26.1%)	Ref.	Ref.			NEG	4 (80.0%)	44 (69.8%)	1.57 [0.20;44.9]	0.702
POS	17 (85.0%)	88 (73.9%)	1.91 [0.58;9.01]	0.305			POS					0.645
PROGESTERONE RECEPTOR					0.175		PROGESTERONE RECEPTOR	1 (20.0%)	26 (41.3%)	Ref.	Ref.
NEG	4 (20.0%)	46 (38.7%)	Ref.	Ref.			NEG	4 (80.0%)	37 (58.7%)	2.53 [0.33;72.1]	0.406
POS	16 (80.0%)	73 (61.3%)	2.44 [0.82;9.21]	0.111			POS					1000
Her2:					1000		Her2:	4 (80.0%)	48 (80.0%)	Ref.	Ref.
NEG	15 (78.9%)	90 (80.4%)	Ref.	Ref.			NEG	1 (20.0%)	12 (20.0%)	1.09 [0.04;8.84]	0.945
POS	4 (21.1%)	22 (19.6%)	1.12 [0.29;3.49]	0.861			POS					1000
Family history:					0.273		Family history:	1 (14.3%)	11 (12.9%)	Ref.	Ref.
NO	7 (25.0%)	24 (14.8%)	Ref.	Ref.			NO	6 (85.7%)	74 (87.1%)	0.81 [0.12;22.4]	0.863
SI	21 (75.0%)	138 (85.2%)	0.52 [0.20;1.45]	0.201			SI	1.50 [1.00;2.00]	1.50 [1.00;3.00]	0.81 [1.96;0.33]	0.637	0.781
Recurrence_type:	2.00 [1.00;2.00]	2.00 [1.00;3.00]	0.88 [1.40;0.55]	0.580	0.772		Recurrence_type:					0.318
Endometrial adenocarcinoma					0.214		Endometrial adenocarcinoma	0 (0.00%)	1 (1.10%)	Ref.	Ref.
BILATERAL	0 (0.00%)	1 (0.59%)	Ref.	Ref.			BILATERAL	0 (0.00%)	6 (6.59%)	. [.;.]	.
Breast_cancer	0 (0.00%)	10 (5.88%)	. [.;.]	.			Breast_cancer	0 (0.00%)	1 (1.10%)	. [.;.]	.
Breats_cancer, Colorectal_	2 (6.90%)	4 (2.35%)	. [.;.]	.			Breats_cancer, Colorectal_	0 (0.00%)	1 (1.10%)	. [.;.]	.
Ovarian_cancer	0 (0.00%)	1 (0.59%)	. [.;.]	.			Ovarian_cancer	0 (0.00%)	2 (2.20%)	. [.;.]	.
DOBLE TUMOR	0 (0.00%)	2 (1.18%)	. [.;.]	.			DOBLE TUMOR	0 (0.00%)	1 (1.10%)	. [.;.]	.
MELANOMA	0 (0.00%)	1 (0.59%)	. [.;.]	.			MELANOMA	1 (14.3%)	0 (0.00%)	. [.;.]	.
NO	1 (3.45%)	0 (0.00%)	. [.;.]	.			NO	6 (85.7%)	79 (86.8%)	. [.;.]	.
	26 (89.7%)	151 (88.8%)	. [.;.]	.

## Sheet: OR for MSH6
For class III, IV and V	MSH6	OTHER	OR	p.ratio	p.overall		Only class IV/V	MSH6	OTHER	OR	p.ratio	p.overall
	N=9	N=190						N=2	N=96
Cancer:					0.204		Cancer:					0.160
NO	2 (22.2%)	17 (8.95%)	Ref.	Ref.			NO	1 (50.0%)	7 (7.29%)	Ref.	Ref.
YES	7 (77.8%)	173 (91.1%)	0.33 [0.07;2.60]	0.251			YES	1 (50.0%)	89 (92.7%)	0.08 [0.00;3.49]	0.163
cancer_type:					0.244		cancer_type:					0.175
BC	7 (77.8%)	156 (82.1%)	Ref.	Ref.			BC	1 (50.0%)	76 (79.2%)	Ref.	Ref.
OC	0 (0.00%)	17 (8.95%)	. [.;.]	.			OC	0 (0.00%)	13 (13.5%)	. [.;.]	.
Cancer-free	2 (22.2%)	17 (8.95%)	. [.;.]	.			Cancer-free	1 (50.0%)	7 (7.29%)	. [.;.]	.
Sex					1000		Sex					1000
Male	0 (0.00%)	3 (1.58%)	Ref.	Ref.			Male	0 (0.00%)	3 (3.12%)	Ref.	Ref.
Female	9 (100%)	187 (98.4%)	. [.;.]	.			Female	2 (100%)	93 (96.9%)	. [.;.]	.
age_diganosis_cancer	50.0 [44.8;50.2]	44.0 [37.0;52.0]	1.03 [1.09;0.97]	0.388	0.193		age_diganosis_cancer	47.5 [45.8;49.2]	43.0 [36.0;54.0]	1.02 [1.14;0.91]	0.763	0.508
age_testing	52.0 [45.0;54.0]	49.0 [41.0;60.0]	1.00 [1.05;0.94]	0.878	0.898		age_testing	49.5 [47.2;51.8]	47.0 [40.0;58.5]	1.00 [1.11;0.90]	0.967	0.829
Recurrence:					0.606		Recurrence:					1000
NO	9 (100%)	168 (88.4%)	Ref.	Ref.			NO	2 (100%)	83 (86.5%)	Ref.	Ref.
YES	0 (0.00%)	22 (11.6%)	. [.;.]	.			YES	0 (0.00%)	13 (13.5%)	. [.;.]	.
Histology:					0.151		Histology:					0.057
BASAL	4 (57.1%)	24 (13.9%)	Ref.	Ref.			BASAL	0 (0.00%)	16 (18.0%)	Ref.	Ref.
ENDOMETROID	0 (0.00%)	1 (0.58%)	. [.;.]	.			ENDOMETROID	0 (0.00%)	1 (1.12%)	. [.;.]	.
EPITHELIAL	0 (0.00%)	2 (1.16%)	. [.;.]	.			EPITHELIAL	0 (0.00%)	1 (1.12%)	. [.;.]	.
HER2 POSITIVE	1 (14.3%)	4 (2.31%)	. [.;.]	.			HER2 POSITIVE	1 (100%)	1 (1.12%)	. [.;.]	.
LUMINAL A	0 (0.00%)	85 (49.1%)	. [.;.]	.			LUMINAL A	0 (0.00%)	37 (41.6%)	. [.;.]	.
LUMINAL B	1 (14.3%)	24 (13.9%)	. [.;.]	.			LUMINAL B	0 (0.00%)	12 (13.5%)	. [.;.]	.
MUCINOUS	0 (0.00%)	1 (0.58%)	. [.;.]	.			MUCINOUS	0 (0.00%)	1 (1.12%)	. [.;.]	.
UNKNOWN	1 (14.3%)	20 (11.6%)	. [.;.]	.			UNKNOWN	0 (0.00%)	11 (12.4%)	. [.;.]	.
OTHER	0 (0.00%)	2 (1.16%)	. [.;.]	.			OTHER	0 (0.00%)	9 (10.1%)	. [.;.]	.
SEROUS	0 (0.00%)	10 (5.78%)	. [.;.]	.			SEROUS					0.309
ESTROGEN RECEPTOR:					0.002		ESTROGEN RECEPTOR:	1 (100%)	19 (28.4%)	Ref.	Ref.
NEG	5 (83.3%)	29 (21.8%)	Ref.	Ref.			NEG	0 (0.00%)	48 (71.6%)	. [.;.]	.
POS	1 (16.7%)	104 (78.2%)	0.06 [0.00;0.43]	0.004			POS					0.407
PROGESTERONE RECEPTOR					0.025		PROGESTERONE RECEPTOR	1 (100%)	26 (38.8%)	Ref.	Ref.
NEG	5 (83.3%)	45 (33.8%)	Ref.	Ref.			NEG	0 (0.00%)	41 (61.2%)	. [.;.]	.
POS	1 (16.7%)	88 (66.2%)	0.12 [0.00;0.78]	0.025			POS					0.199
Her2:					0.604		Her2:	0 (0.00%)	52 (81.2%)	Ref.	Ref.
NEG	4 (66.7%)	101 (80.8%)	Ref.	Ref.			NEG	1 (100%)	12 (18.8%)	. [.;.]	.
POS	2 (33.3%)	24 (19.2%)	2.16 [0.26;12.5]	0.433			POS					1000
Family history:					0.364		Family history:	0 (0.00%)	12 (13.3%)	Ref.	Ref.
NO	0 (0.00%)	31 (17.1%)	Ref.	Ref.			NO	2 (100%)	78 (86.7%)	. [.;.]	.
SI	9 (100%)	150 (82.9%)	. [.;.]	.			SI	1.00 [1.00;1.00]	2.00 [1.00;3.00]	0.00 [.;0.00]	0.996	0.182
Recurrence_type:	2.00 [1.00;2.00]	2.00 [1.00;3.00]	0.86 [1.72;0.43]	0.660	0.818		Recurrence_type:					1000
Endometrial adenocarcinoma					1000		Endometrial adenocarcinoma	0 (0.00%)	1 (1.04%)	Ref.	Ref.
BILATERAL	0 (0.00%)	1 (0.53%)	Ref.	Ref.			BILATERAL	0 (0.00%)	6 (6.25%)	. [.;.]	.
Breast_cancer	0 (0.00%)	10 (5.26%)	. [.;.]	.			Breast_cancer	0 (0.00%)	1 (1.04%)	. [.;.]	.
Breats_cancer, Colorectal_	0 (0.00%)	6 (3.16%)	. [.;.]	.			Breats_cancer, Colorectal_	0 (0.00%)	1 (1.04%)	. [.;.]	.
Ovarian_cancer	0 (0.00%)	1 (0.53%)	. [.;.]	.			Ovarian_cancer	0 (0.00%)	2 (2.08%)	. [.;.]	.
DOBLE TUMOR	0 (0.00%)	2 (1.05%)	. [.;.]	.			DOBLE TUMOR	0 (0.00%)	1 (1.04%)	. [.;.]	.
MELANOMA	0 (0.00%)	1 (0.53%)	. [.;.]	.			MELANOMA	0 (0.00%)	1 (1.04%)	. [.;.]	.
NO	0 (0.00%)	1 (0.53%)	. [.;.]	.			NO	2 (100%)	83 (86.5%)	. [.;.]	.
	9 (100%)	168 (88.4%)	. [.;.]	.

## Sheet: OR for CHEK2
For class III, IV and V	CHEK2	OTHER	OR	p.ratio	p.overall		Only class IV/V	CHEK2	OTHER	OR	p.ratio	p.overall
	N=13	N=186						N=6	N=92
Cancer:					0.620		Cancer:					0.413
NO	2 (15.4%)	17 (9.14%)	Ref.	Ref.			NO	1 (16.7%)	7 (7.61%)	Ref.	Ref.
YES	11 (84.6%)	169 (90.9%)	0.53 [0.12;3.96]	0.472			YES	5 (83.3%)	85 (92.4%)	0.38 [0.05;11.1]	0.483
cancer_type:					0.420		cancer_type:					0.645
BC	11 (84.6%)	152 (81.7%)	Ref.	Ref.			BC	5 (83.3%)	72 (78.3%)	Ref.	Ref.
OC	0 (0.00%)	17 (9.14%)	. [.;.]	.			OC	0 (0.00%)	13 (14.1%)	. [.;.]	.
Cancer-free	2 (15.4%)	17 (9.14%)	. [.;.]	.			Cancer-free	1 (16.7%)	7 (7.61%)	. [.;.]	.
Sex					1000		Sex					1000
Male	0 (0.00%)	3 (1.61%)	Ref.	Ref.			Male	0 (0.00%)	3 (3.26%)	Ref.	Ref.
Female	13 (100%)	183 (98.4%)	. [.;.]	.			Female	6 (100%)	89 (96.7%)	. [.;.]	.
age_diganosis_cancer	40.0 [36.0;48.0]	44.0 [38.0;52.0]	0.97 [1.02;0.91]	0.232	0.199		age_diganosis_cancer	39.0 [35.0;50.5]	43.0 [36.0;52.0]	0.97 [1.05;0.90]	0.453	0.458
age_testing	44.0 [38.0;49.0]	50.0 [41.8;60.0]	0.96 [1.01;0.91]	0.115	0.123		age_testing	46.0 [43.2;54.0]	47.0 [40.0;58.5]	0.98 [1.05;0.92]	0.634	0.787
Recurrence:					0.645		Recurrence:					1000
NO	11 (84.6%)	166 (89.2%)	Ref.	Ref.			NO	5 (83.3%)	80 (87.0%)	Ref.	Ref.
YES	2 (15.4%)	20 (10.8%)	1.59 [0.21;6.63]	0.595			YES	1 (16.7%)	12 (13.0%)	1.46 [0.05;10.7]	0.764
Histology:					0.916		Histology:					1000
BASAL	1 (9.09%)	27 (16.0%)	Ref.	Ref.			BASAL	1 (20.0%)	15 (17.6%)	Ref.	Ref.
ENDOMETROID	0 (0.00%)	1 (0.59%)	. [.;.]	.			ENDOMETROID	0 (0.00%)	1 (1.18%)	. [.;.]	.
EPITHELIAL	0 (0.00%)	2 (1.18%)	. [.;.]	.			EPITHELIAL	0 (0.00%)	1 (1.18%)	. [.;.]	.
HER2 POSITIVE	0 (0.00%)	5 (2.96%)	. [.;.]	.			HER2 POSITIVE	0 (0.00%)	2 (2.35%)	. [.;.]	.
LUMINAL A	7 (63.6%)	78 (46.2%)	. [.;.]	.			LUMINAL A	2 (40.0%)	35 (41.2%)	. [.;.]	.
LUMINAL B	2 (18.2%)	23 (13.6%)	. [.;.]	.			LUMINAL B	1 (20.0%)	11 (12.9%)	. [.;.]	.
MUCINOUS	0 (0.00%)	1 (0.59%)	. [.;.]	.			MUCINOUS	0 (0.00%)	1 (1.18%)	. [.;.]	.
UNKNOWN	1 (9.09%)	20 (11.8%)	. [.;.]	.			UNKNOWN	1 (20.0%)	10 (11.8%)	. [.;.]	.
OTHER	0 (0.00%)	2 (1.18%)	. [.;.]	.			OTHER	0 (0.00%)	9 (10.6%)	. [.;.]	.
SEROUS	0 (0.00%)	10 (5.92%)	. [.;.]	.			SEROUS					1000
ESTROGEN RECEPTOR:					0.460		ESTROGEN RECEPTOR:	1 (20.0%)	19 (30.2%)	Ref.	Ref.
NEG	1 (10.0%)	33 (25.6%)	Ref.	Ref.			NEG	4 (80.0%)	44 (69.8%)	1.57 [0.20;44.9]	0.702
POS	9 (90.0%)	96 (74.4%)	2.74 [0.48;70.3]	0.300			POS					1000
PROGESTERONE RECEPTOR					0.335		PROGESTERONE RECEPTOR	2 (40.0%)	25 (39.7%)	Ref.	Ref.
NEG	2 (20.0%)	48 (37.2%)	Ref.	Ref.			NEG	3 (60.0%)	38 (60.3%)	0.97 [0.14;8.80]	0.973
POS	8 (80.0%)	81 (62.8%)	2.24 [0.52;16.8]	0.301			POS					1000
Her2:					1000		Her2:	3 (75.0%)	49 (80.3%)	Ref.	Ref.
NEG	7 (77.8%)	98 (80.3%)	Ref.	Ref.			NEG	1 (25.0%)	12 (19.7%)	1.46 [0.05;13.9]	0.776
POS	2 (22.2%)	24 (19.7%)	1.22 [0.16;5.63]	0.820			POS					1000
Family history:					0.700		Family history:	1 (16.7%)	11 (12.8%)	Ref.	Ref.
NO	3 (23.1%)	28 (15.8%)	Ref.	Ref.			NO	5 (83.3%)	75 (87.2%)	0.67 [0.09;19.0]	0.753
SI	10 (76.9%)	149 (84.2%)	0.61 [0.17;2.99]	0.500			SI	2.00 [1.00;2.00]	1.00 [1.00;3.00]	0.94 [2.27;0.39]	0.888	0.898
Recurrence_type:	2.00 [1.00;2.00]	2.00 [1.00;3.00]	0.88 [1.69;0.46]	0.692	0.911		Recurrence_type:					0.600
Endometrial adenocarcinoma					0.460		Endometrial adenocarcinoma	0 (0.00%)	1 (1.09%)	Ref.	Ref.
BILATERAL	0 (0.00%)	1 (0.54%)	Ref.	Ref.			BILATERAL	1 (16.7%)	5 (5.43%)	. [.;.]	.
Breast_cancer	2 (15.4%)	8 (4.30%)	. [.;.]	.			Breast_cancer	0 (0.00%)	1 (1.09%)	. [.;.]	.
Breats_cancer, Colorectal_	0 (0.00%)	6 (3.23%)	. [.;.]	.			Breats_cancer, Colorectal_	0 (0.00%)	1 (1.09%)	. [.;.]	.
Ovarian_cancer	0 (0.00%)	1 (0.54%)	. [.;.]	.			Ovarian_cancer	0 (0.00%)	2 (2.17%)	. [.;.]	.
DOBLE TUMOR	0 (0.00%)	2 (1.08%)	. [.;.]	.			DOBLE TUMOR	0 (0.00%)	1 (1.09%)	. [.;.]	.
MELANOMA	0 (0.00%)	1 (0.54%)	. [.;.]	.			MELANOMA	0 (0.00%)	1 (1.09%)	. [.;.]	.
NO	0 (0.00%)	1 (0.54%)	. [.;.]	.			NO	5 (83.3%)	80 (87.0%)	. [.;.]	.
	11 (84.6%)	166 (89.2%)	. [.;.]	.

## Sheet: OR for PALB2
For class III, IV and V	OTHER	PALB2	OR	p.ratio	p.overall		Only class IV/V	OTHER	PALB2	OR	p.ratio	p.overall
	N=187	N=12						N=90	N=8
Cancer:					1000		Cancer:					1000
NO	18 (9.63%)	1 (8.33%)	Ref.	Ref.			NO	7 (7.78%)	1 (12.5%)	Ref.	Ref.
YES	169 (90.4%)	11 (91.7%)	1.04 [0.18;26.8]	0.969			YES	83 (92.2%)	7 (87.5%)	0.54 [0.07;15.2]	0.635
cancer_type:					0.684		cancer_type:					0.573
BC	152 (81.3%)	11 (91.7%)	Ref.	Ref.			BC	70 (77.8%)	7 (87.5%)	Ref.	Ref.
OC	17 (9.09%)	0 (0.00%)	. [.;.]	.			OC	13 (14.4%)	0 (0.00%)	. [.;.]	.
Cancer-free	18 (9.63%)	1 (8.33%)	. [.;.]	.			Cancer-free	7 (7.78%)	1 (12.5%)	. [.;.]	.
Sex					1000		Sex					1000
Male	3 (1.60%)	0 (0.00%)	Ref.	Ref.			Male	3 (3.33%)	0 (0.00%)	Ref.	Ref.
Female	184 (98.4%)	12 (100%)	. [.;.]	.			Female	87 (96.7%)	8 (100%)	. [.;.]	.
age_diganosis_cancer	44.0 [37.0;51.0]	56.5 [41.0;63.5]	1.06 [1.01;1.12]	0.023	0.068		age_diganosis_cancer	43.0 [36.0;51.5]	48.5 [41.0;62.0]	1.05 [0.99;1.11]	0.100	0.155
age_testing	49.0 [41.0;57.0]	62.5 [50.0;65.2]	1.06 [1.01;1.11]	0.025	0.017		age_testing	47.0 [40.0;57.0]	52.5 [46.2;63.8]	1.03 [0.98;1.08]	0.259	0.198
Recurrence:					0.629		Recurrence:					1000
NO	167 (89.3%)	10 (83.3%)	Ref.	Ref.			NO	78 (86.7%)	7 (87.5%)	Ref.	Ref.
YES	20 (10.7%)	2 (16.7%)	1.75 [0.23;7.45]	0.525			YES	12 (13.3%)	1 (12.5%)	1.03 [0.04;6.80]	0.981
Histology:					0.645		Histology:					0.335
BASAL	27 (16.0%)	1 (9.09%)	Ref.	Ref.			BASAL	16 (19.3%)	0 (0.00%)	Ref.	Ref.
ENDOMETROID	1 (0.59%)	0 (0.00%)	. [.;.]	.			ENDOMETROID	1 (1.20%)	0 (0.00%)	. [.;.]	.
EPITHELIAL	2 (1.18%)	0 (0.00%)	. [.;.]	.			EPITHELIAL	1 (1.20%)	0 (0.00%)	. [.;.]	.
HER2 POSITIVE	5 (2.96%)	0 (0.00%)	. [.;.]	.			HER2 POSITIVE	2 (2.41%)	0 (0.00%)	. [.;.]	.
LUMINAL A	78 (46.2%)	7 (63.6%)	. [.;.]	.			LUMINAL A	33 (39.8%)	4 (57.1%)	. [.;.]	.
LUMINAL B	22 (13.0%)	3 (27.3%)	. [.;.]	.			LUMINAL B	9 (10.8%)	3 (42.9%)	. [.;.]	.
MUCINOUS	1 (0.59%)	0 (0.00%)	. [.;.]	.			MUCINOUS	1 (1.20%)	0 (0.00%)	. [.;.]	.
UNKNOWN	21 (12.4%)	0 (0.00%)	. [.;.]	.			UNKNOWN	11 (13.3%)	0 (0.00%)	. [.;.]	.
OTHER	2 (1.18%)	0 (0.00%)	. [.;.]	.			OTHER	9 (10.8%)	0 (0.00%)	. [.;.]	.
SEROUS	10 (5.92%)	0 (0.00%)	. [.;.]	.			SEROUS					0.172
ESTROGEN RECEPTOR:					0.454		ESTROGEN RECEPTOR:	20 (32.3%)	0 (0.00%)	Ref.	Ref.
NEG	33 (25.6%)	1 (10.0%)	Ref.	Ref.			NEG	42 (67.7%)	6 (100%)	. [.;.]	.
POS	96 (74.4%)	9 (90.0%)	2.74 [0.48;70.3]	0.300			POS					0.076
PROGESTERONE RECEPTOR					0.335		PROGESTERONE RECEPTOR	27 (43.5%)	0 (0.00%)	Ref.	Ref.
NEG	48 (37.2%)	2 (20.0%)	Ref.	Ref.			NEG	35 (56.5%)	6 (100%)	. [.;.]	.
POS	81 (62.8%)	8 (80.0%)	2.24 [0.52;16.8]	0.301			POS					0.596
Her2:					1000		Her2:	48 (81.4%)	4 (66.7%)	Ref.	Ref.
NEG	97 (80.2%)	8 (80.0%)	Ref.	Ref.			NEG	11 (18.6%)	2 (33.3%)	2.21 [0.25;13.7]	0.433
POS	24 (19.8%)	2 (20.0%)	1.06 [0.14;4.71]	0.944			POS					1000
Family history:					0.425		Family history:	11 (13.1%)	1 (12.5%)	Ref.	Ref.
NO	28 (15.7%)	3 (25.0%)	Ref.	Ref.			NO	73 (86.9%)	7 (87.5%)	0.95 [0.14;26.0]	0.968
SI	150 (84.3%)	9 (75.0%)	0.55 [0.15;2.71]	0.419			SI	1.00 [1.00;2.00]	2.00 [2.00;3.00]	1.56 [0.84;2.91]	0.159	0.069
Recurrence_type:	2.00 [1.00;3.00]	2.00 [2.00;3.00]	1.29 [0.72;2.29]	0.388	0.251		Recurrence_type:					0.353
Endometrial adenocarcinoma					0.099		Endometrial adenocarcinoma	0 (0.00%)	1 (12.5%)	Ref.	Ref.
BILATERAL	0 (0.00%)	1 (8.33%)	Ref.	Ref.			BILATERAL	6 (6.67%)	0 (0.00%)	. [.;.]	.
Breast_cancer	10 (5.35%)	0 (0.00%)	. [.;.]	.			Breast_cancer	1 (1.11%)	0 (0.00%)	. [.;.]	.
Breats_cancer, Colorectal_	5 (2.67%)	1 (8.33%)	. [.;.]	.			Breats_cancer, Colorectal_	1 (1.11%)	0 (0.00%)	. [.;.]	.
Ovarian_cancer	1 (0.53%)	0 (0.00%)	. [.;.]	.			Ovarian_cancer	2 (2.22%)	0 (0.00%)	. [.;.]	.
DOBLE TUMOR	2 (1.07%)	0 (0.00%)	. [.;.]	.			DOBLE TUMOR	1 (1.11%)	0 (0.00%)	. [.;.]	.
MELANOMA	1 (0.53%)	0 (0.00%)	. [.;.]	.			MELANOMA	1 (1.11%)	0 (0.00%)	. [.;.]	.
NO	1 (0.53%)	0 (0.00%)	. [.;.]	.			NO	78 (86.7%)	7 (87.5%)	. [.;.]	.
	167 (89.3%)	10 (83.3%)	. [.;.]	.

## Sheet: OR for histology
	BASAL	OTHER	OR	p.ratio	p.overall
	N=16	N=61
GenesBRCA1:					<0.001
BRCA1	11 (68.8%)	7 (11.5%)	Ref.	Ref.
OTHER	5 (31.2%)	54 (88.5%)	15.7 [4.39;66.0]	<0.001
GenesBRCA2:					0.019
BRCA2	3 (18.8%)	34 (55.7%)	Ref.	Ref.
OTHER	13 (81.2%)	27 (44.3%)	0.19 [0.04;0.68]	0.009
GenesATM:					1000
ATM	1 (6.25%)	6 (9.84%)	Ref.	Ref.
OTHER	15 (93.8%)	55 (90.2%)	0.68 [0.02;4.60]	0.732
GenesMSH6:					1000
MSH6	0 (0.00%)	1 (1.64%)	Ref.	Ref.
OTHER	16 (100%)	60 (98.4%)	. [.;.]	.
GenesCHEK2:					1000
CHEK2	1 (6.25%)	4 (6.56%)	Ref.	Ref.
OTHER	15 (93.8%)	57 (93.4%)	1.04 [0.04;8.23]	0.975
GenesPALB2:					0.325
OTHER	16 (100%)	54 (88.5%)	Ref.	Ref.
PALB2	0 (0.00%)	7 (11.5%)	. [.;.]	.
	HER2 POS	OTHER	OR	p.ratio	p.overall
	N=2	N=75
GenesBRCA1:					1000
BRCA1	0 (0.00%)	18 (24.0%)	Ref.	Ref.
OTHER	2 (100%)	57 (76.0%)	0.00 [0.03;13.5]	0.585
GenesBRCA2:					1000
BRCA2	1 (50.0%)	36 (48.0%)	Ref.	Ref.
OTHER	1 (50.0%)	39 (52.0%)	0.53 [0.11;10.9]	0.961
GenesATM:					1000
ATM	0 (0.00%)	7 (9.33%)	Ref.	Ref.
OTHER	2 (100%)	68 (90.7%)	0.00 [0.08;41.7]	0.825
GenesMSH6:					0.031
MSH6	1 (50.0%)	0 (0.00%)	Ref.	Ref.
OTHER	1 (50.0%)	75 (100%)	37.5 [4.19;5447]	0.026
GenesCHEK2:					1000
CHEK2	0 (0.00%)	5 (6.67%)	Ref.	Ref.
OTHER	2 (100%)	70 (93.3%)	0.00 [0.11;60.3]	0.874
GenesPALB2:					1000
OTHER	2 (100%)	68 (90.7%)	Ref.	Ref.
PALB2	0 (0.00%)	7 (9.33%)	0.20 [0.02;12.5]	0.825
	LUMINAL A	OTHER	OR	p.ratio	p.overall
	N=37	N=40
GenesBRCA1:					0.025
BRCA1	4 (10.8%)	14 (35.0%)	Ref.	Ref.
OTHER	33 (89.2%)	26 (65.0%)	0.23 [0.06;0.75]	0.014
GenesBRCA2:					0.089
BRCA2	22 (59.5%)	15 (37.5%)	Ref.	Ref.
OTHER	15 (40.5%)	25 (62.5%)	2.41 [0.97;6.19]	0.060
GenesATM:					0.707
ATM	4 (10.8%)	3 (7.50%)	Ref.	Ref.
OTHER	33 (89.2%)	37 (92.5%)	1.47 [0.29;8.49]	0.640
GenesMSH6:					1000
MSH6	0 (0.00%)	1 (2.50%)	Ref.	Ref.
OTHER	37 (100%)	39 (97.5%)	. [.;.]	.
GenesCHEK2:					1000
CHEK2	2 (5.41%)	3 (7.50%)	Ref.	Ref.
OTHER	35 (94.6%)	37 (92.5%)	0.72 [0.08;5.02]	0.742
GenesPALB2:					0.707
OTHER	33 (89.2%)	37 (92.5%)	Ref.	Ref.
PALB2	4 (10.8%)	3 (7.50%)	0.68 [0.12;3.48]	0.640
	LUMINAL B	OTHER	OR	p.ratio	p.overall
	N=12	N=65
GenesBRCA1:					0.059
BRCA1	0 (0.00%)	18 (27.7%)	Ref.	Ref.
OTHER	12 (100%)	47 (72.3%)	. [.;.]	.
GenesBRCA2:					1000
BRCA2	6 (50.0%)	31 (47.7%)	Ref.	Ref.
OTHER	6 (50.0%)	34 (52.3%)	1.10 [0.30;3.95]	0.887
GenesATM:					1000
ATM	1 (8.33%)	6 (9.23%)	Ref.	Ref.
OTHER	11 (91.7%)	59 (90.8%)	0.99 [0.04;6.91]	0.991
GenesMSH6:					1000
MSH6	0 (0.00%)	1 (1.54%)	Ref.	Ref.
OTHER	12 (100%)	64 (98.5%)	. [.;.]	.
GenesCHEK2:					1000
CHEK2	1 (8.33%)	4 (6.15%)	Ref.	Ref.
OTHER	11 (91.7%)	61 (93.8%)	1.50 [0.05;12.2]	0.753
GenesPALB2:					0.074
OTHER	9 (75.0%)	61 (93.8%)	Ref.	Ref.
PALB2	3 (25.0%)	4 (6.15%)	0.20 [0.04;1.24]	0.081

## Sheet: OR for prophylaxis
	Oophorectomy	Mastectomy	Oophorectomy+Mastectomy	Clinical follow-up	p.overall
	N=23	N=18	N=8	N=40
age_cancer	43.0 [37.5;50.0]	38.0 [32.8;45.5]	35.5 [34.0;39.5]	44.5 [40.8;58.5]	0.008
age_test	47.6 (8.90)	43.1 (13.0)	39.9 (8.61)	55.0 (12.9)	<0.001
age_prophylaxis	49.4 (8.38)	46.1 (11.7)	44.1 (8.71)	. (.)	0.342
gen:					0.734
ATM	1 (4.35%)	0 (0.00%)	0 (0.00%)	6 (15.0%)
BRCA1	7 (30.4%)	4 (22.2%)	3 (37.5%)	5 (12.5%)
BRCA2	12 (52.2%)	10 (55.6%)	5 (62.5%)	18 (45.0%)
CHEK2	0 (0.00%)	1 (5.56%)	0 (0.00%)	3 (7.50%)
MSH6	1 (4.35%)	0 (0.00%)	0 (0.00%)	1 (2.50%)
PALB2	1 (4.35%)	3 (16.7%)	0 (0.00%)	4 (10.0%)
RAD51C	1 (4.35%)	0 (0.00%)	0 (0.00%)	1 (2.50%)
TP53	0 (0.00%)	0 (0.00%)	0 (0.00%)	2 (5.00%)
	Prophylactic surgery	Clinical follow-up	OR	p.ratio	p.overall
	N=49	N=40
GenesBRCA1:					0.114
BRCA1	14 (28.6%)	5 (12.5%)	Ref.	Ref.
OTHER	35 (71.4%)	35 (87.5%)	2.72 [0.92;9.40]	0.071
GenesBRCA2:					0.462
BRCA2	27 (55.1%)	18 (45.0%)	Ref.	Ref.
OTHER	22 (44.9%)	22 (55.0%)	1.49 [0.64;3.51]	0.354
GenesATM:					0.042
ATM	1 (2.04%)	6 (15.0%)	Ref.	Ref.
OTHER	48 (98.0%)	34 (85.0%)	0.13 [0.01;0.86]	0.033
GenesMSH6:					1000
MSH6	1 (2.04%)	1 (2.50%)	Ref.	Ref.
OTHER	48 (98.0%)	39 (97.5%)	0.81 [0.02;32.5]	0.899
GenesCHEK2:					0.322
CHEK2	1 (2.04%)	3 (7.50%)	Ref.	Ref.
OTHER	48 (98.0%)	37 (92.5%)	0.28 [0.01;2.54]	0.273
GenesPALB2:					1000
OTHER	45 (91.8%)	36 (90.0%)	Ref.	Ref.
PALB2	4 (8.16%)	4 (10.0%)	1.25 [0.26;5.88]	0.773
